# Supplementary material for: A Catalog of GNI-A1 Genes That Regulate Floret Fertility in a Diverse Bread Wheat Collection
Source: Plants (Basel). 2024 Jan 23;13(3):330. doi: 10.3390/plants13030330 (PMC10857310; doi:10.3390/plants13030330)
Supplement: Supplementary file 1 [file plants-13-00330-s001.zip]

Archive with 1 entries (1 files):
- plants-2791407-supplementary.pdf
